# Supplementary material for: Diverse Viruses in Deep-Sea Hydrothermal Vent Fluids Have Restricted Dispersal across Ocean Basins
Source: mSystems. 2021 Jun 22;6(3):e00068-21. doi: 10.1128/mSystems.00068-21 (PMC8269205; doi:10.1128/mSystems.00068-21)
Supplement: TABLE S1 [file msystems.00068-21-st001.xlsx]

## Sheet: Supplementary Table 1
Region	Sample	Vent field	Sample type	Latitude	Longitude	Depth	Number of reads (merged)	Number of contigs	ENA Secondary Accession	ENA BioSample Accession
Mid-Cayman Rise	Old Man Tree, 2012	Von Damm	Diffuse flow	18.375	-81.7976	2373	53842644	5	ERS1370013	SAMEA4470834
Mid-Cayman Rise	Ravelin #2, 2012	Von Damm	Diffuse flow	18.3752	-81.7971	2388	64300743	9009	ERS1370014	SAMEA4470835
Mid-Cayman Rise	Shrimp Hole, 2012	Von Damm	Diffuse flow	18.3747	-81.7973	2376	103787346	75162	ERS1370015	SAMEA4470836
Mid-Cayman Rise	Ginger Castle, 2012	Von Damm	Diffuse flow	18.3769	-81.7979	2308	77333359	25315	ERS1370016	SAMEA4470837
Mid-Cayman Rise	Main Orifice, 2012	Von Damm	Diffuse flow	18.3767	-81.7981	2297	26061468	4024	ERS1370022	SAMEA4470843
Mid-Cayman Rise	Hot Chimlet, BVM, 2012	Piccard	Diffuse flow	18.5472	-81.7181	4988	75912423	5251	ERS1370018	SAMEA4470839
Mid-Cayman Rise	Shrimp Canyon, BVM, 2012	Piccard	Diffuse flow	18.5471	-81.7182	4986	37753638	12976	ERS1370019	SAMEA4470840
Mid-Cayman Rise	X-19 at BV #4, BVM, 2012	Piccard	Diffuse flow	18.5466	-81.7182	NA	140664299	63762	ERS1370020	SAMEA4470841
Mid-Cayman Rise	Shrimp Gulley #2, BSM, 2012	Piccard	Diffuse flow	18.5466	-81.7177	NA	104123722	23616	ERS1370021	SAMEA4470842
Mid-Cayman Rise	Main Orifice, 2013	Von Damm	Diffuse flow	18.3767	-81.7981	2293	24088594	26627	ERS1370022	SAMEA4470843
Mid-Cayman Rise	Shrimp Hole, 2013	Von Damm	Diffuse flow	18.3747	-81.7973	2372	40397883	18637	ERS1370023	SAMEA4470844
Mid-Cayman Rise	Twin Peaks, 2013	Von Damm	Diffuse flow	NA	NA	2369	65834175	5424	ERS1370024	SAMEA4470845
Mid-Cayman Rise	Shrimp Buttery, 2013	Von Damm	Diffuse flow	NA	NA	2304	152063932	6259	ERS1370025	SAMEA4470846
Mid-Cayman Rise	Hot Cracks #2, 2013	Von Damm	Diffuse flow	18.375	-81.7974	2369	24723930	28346	ERS1370026	SAMEA4470847
Mid-Cayman Rise	Old Man Tree, 2013	Von Damm	Diffuse flow	18.375	-81.7976	2370	167339253	20743	ERS1370027	SAMEA4470848
Axial Seamount	AnemonePlume, 2015	ASHES	Hydrothermal vent plume	45.9336	-130.014	1500	20788178	660009	ERS1573128	SAMEA101260168
Axial Seamount	Background, 2015	Background	Background seawater	46.2739	-129.795	1500	16711615	602521	ERS1573130	SAMEA101261668
Axial Seamount	CTD1200, 2014	CTD1200	Background sample inside caldera	45.9332	-129.999	1200	26262080	46085	ERS1003593	SAMEA3696444
Axial Seamount	Anemone, 2013	ASHES	Diffuse flow	45.9332	-130.014	1543	56535894	700126	ERS399636	SAMEA2341965
Axial Seamount	ElGuapo, 2013	International District	Diffuse flow	45.9266	-129.979	1507	87736192	1026974	ERS614329	SAMEA3143269
Axial Seamount	N3area, 2013	International District	Diffuse flow	45.9437	-129.985	1530	79561158	1025114	ERS614331	SAMEA3143271
Axial Seamount	Dependable, 2013	Dependable	Diffuse flow	45.8799	-129.803	1917	75897141	817239	ERS614333	SAMEA3143273
Axial Seamount	Marker113, 2013	International District	Diffuse flow	45.9227	-129.988	1522	21615644	277345	ERS614323	SAMEA3143263
Axial Seamount	Marker33, 2013	International District	Diffuse flow	45.9332	-129.982	1516	24689929	288156	ERS614325	SAMEA3143265
Axial Seamount	Marker113, 2014	International District	Diffuse flow	45.9228	-129.988	1521	42373853	434811	ERS1003595	SAMEA3696446
Axial Seamount	Anemone, 2014	ASHES	Diffuse flow	45.9332	-130.014	1539	42612513	568330	ERS614327	SAMEA3143267
Axial Seamount	Marker33, 2014	International District	Diffuse flow	45.9332	-129.982	1514	34102685	413476	ERS1003599	SAMEA3696450
Axial Seamount	Anemone, 2015	ASHES	Diffuse flow	45.9332	-130.014	1541	16818687	682054	ERS1003597	SAMEA3696448
Axial Seamount	Marker113, 2015	International District	Diffuse flow	45.9332	129.982	1518	24258177	1052833	ERS614327	SAMEA3143267
Axial Seamount	Marker33, 2015	International District	Diffuse flow	45.9332	-129.982	1518	21865716	876270	ERS1573120	SAMEA101254168
Axial Seamount	NorthRiftZone, 2015	North Rift Zone	Diffuse flow, post-eruption	46.0747	-129.995	1716	22849006	756613	ERS1573126	SAMEA101258668
