# Supplementary material for: Diverse Viruses in Deep-Sea Hydrothermal Vent Fluids Have Restricted Dispersal across Ocean Basins
Source: mSystems. 2021 Jun 22;6(3):e00068-21. doi: 10.1128/mSystems.00068-21 (PMC8269205; doi:10.1128/mSystems.00068-21)
Supplement: TABLE S2 [file msystems.00068-21-st002.xlsx]

## Sheet: Supplementary Table 2
Region	Sample	Viral relative abundance	Spacer relative abundance	CRISPR relative abundance	Viral diversity	Spacer diversity	16S rRNA host class diversity
Mid-Cayman Rise	Old Man Tree, 2012	0.00377751	1.27035e-07	2.72219e-08	0	1.27035e-07	6.12897e-07
Mid-Cayman Rise	Ravelin #2, 2012	0.131245	2.3922e-05	3.38992e-07	0.0931291	2.35137e-05	3.57694e-07
Mid-Cayman Rise	Shrimp Hole, 2012	0.0368912	0.000198994	2.84825e-06	0.0517948	0.000194239	4.81754e-07
Mid-Cayman Rise	Ginger Castle, 2012	0.0916525	0.000141228	1.53793e-06	0.0660083	0.000138239	5.56034e-07
Mid-Cayman Rise	Main Orifice, 2012	0.0128847	3.44649e-06	7.53919e-07	0.0571571	3.37469e-06	1.22787e-06
Mid-Cayman Rise	Hot Chimlet, BVM, 2012	0.00538974	1.07844e-05	4.63443e-07	0.0211388	1.06905e-05	5.1375e-07
Mid-Cayman Rise	Shrimp Canyon, BVM, 2012	0.0306338	2.48496e-05	1.67003e-06	0.053098	2.45859e-05	9.5355e-07
Mid-Cayman Rise	X-19 at BV #4, BVM, 2012	0.113402	0.000135344	1.07419e-06	0.097315	0.000128701	1.77728e-07
Mid-Cayman Rise	Shrimp Gulley #2, BSM, 2012	0.12321	8.54507e-05	6.67584e-07	0.0949356	8.19078e-05	2.49703e-07
Mid-Cayman Rise	Main Orifice, 2013	0.168431	0.000380694	5.08298e-06	0.110527	0.000362592	9.13295e-07
Mid-Cayman Rise	Shrimp Hole, 2013	0.00890542	0.000118437	1.66137e-06	0.0197993	0.000113547	1.13867e-06
Mid-Cayman Rise	Twin Peaks, 2013	0.0489329	2.07598e-06	1.73601e-07	0.0466445	2.05428e-06	1.67086e-07
Mid-Cayman Rise	Shrimp Buttery, 2013	0.0627532	9.88434e-06	2.98533e-07	0.0621505	9.78968e-06	2.10438e-07
Mid-Cayman Rise	Hot Cracks #2, 2013	0.116755	0.000319722	4.19717e-06	0.0788118	0.000312349	1.01117e-06
Mid-Cayman Rise	Old Man Tree, 2013	0.202288	6.26239e-05	4.0483e-07	0.159813	5.63435e-05	1.67325e-07
Axial Seamount	AnemonePlume, 2015	0.155358	3.2416e-05	5.40267e-06	0.127959	3.21926e-05	1.05829e-06
Axial Seamount	Background, 2015	0.0942628	3.61195e-05	7.29235e-06	0.112044	3.56193e-05	1.43613e-06
Axial Seamount	CTD1200, 2014	0.0420875	3.4714e-06	4.80087e-07	0.0897689	3.37907e-06	5.71166e-07
Axial Seamount	Anemone, 2013	0.175068	0.000109338	6.62279e-06	0.104647	0.00010823	8.66706e-07
Axial Seamount	ElGuapo, 2013	0.173719	7.27996e-05	5.66713e-06	0.11372	7.21622e-05	5.92686e-07
Axial Seamount	N3area, 2013	0.0699518	0.000243938	6.15852e-06	0.0831	0.0002409	7.28999e-07
Axial Seamount	Dependable, 2013	0.0401047	0.000229109	9.58782e-06	0.100064	0.000226369	8.69598e-07
Axial Seamount	Marker113, 2013	0.0725178	0.000433141	1.61718e-05	0.0804738	0.000427436	2.31314e-06
Axial Seamount	Marker33, 2013	0.109977	0.000331381	1.42854e-05	0.0938866	0.000328187	1.86311e-06
Axial Seamount	Marker113, 2014	0.0926242	0.00052407	9.87542e-06	0.075603	0.000504891	1.01478e-06
Axial Seamount	Anemone, 2014	0.203688	9.62298e-05	6.93256e-06	0.179975	9.40417e-05	8.44822e-07
Axial Seamount	Marker33, 2014	0.149929	0.000409282	1.22078e-05	0.095355	0.000397587	1.2609e-06
Axial Seamount	Anemone, 2015	0.0713992	0.000178562	1.46749e-05	0.0923138	0.000178354	3.0918e-06
Axial Seamount	Marker113, 2015	0.0530689	0.00075836	1.84022e-05	0.0778243	0.000738452	2.01994e-06
Axial Seamount	Marker33, 2015	0.0966186	0.000482996	1.93605e-05	0.0963927	0.000479128	1.78361e-06
Axial Seamount	NorthRiftZone, 2015	0.0607049	0.000192452	1.03793e-05	0.0963835	0.000190755	1.66309e-06
