# Supplementary material for: Diverse Viruses in Deep-Sea Hydrothermal Vent Fluids Have Restricted Dispersal across Ocean Basins
Source: mSystems. 2021 Jun 22;6(3):e00068-21. doi: 10.1128/mSystems.00068-21 (PMC8269205; doi:10.1128/mSystems.00068-21)
Supplement: TABLE S3 [file msystems.00068-21-st003.xlsx]

## Sheet: Supplementary Table 3
Region	Sample	MAG Name	Bin number (from Anderson et al., 2017)	Taxonomy	Percent completeness	Percent redundancy	Normalized coverage
Axial Seamount	Anemone, 2013	Aquificae_43	NA	Aquificae Aquificae	81.3	5.04	4.61e-07
Axial Seamount	Anemone, 2013	Aquificae_48	NA	Aquificae Aquificae	92.09	5.04	1.81e-07
Axial Seamount	Anemone, 2013	Clostridia_36	NA	Firmicutes Clostridia	72.66	2.16	1.34e-07
Axial Seamount	Anemone, 2013	Epsilonbacteraeota_28	NA	Epsilonbacteraeota	87.05	6.47	1.37e-07
Axial Seamount	Anemone, 2013	Gammaproteobacteria_15	NA	Proteobacteria Gammaproteobacteria	72.66	10.07	6.55e-07
Axial Seamount	Anemone, 2013	Verrucomicrobiae_19	NA	Verrucomicrobia Verrucomicrobiae	97.12	3.6	2e-07
Axial Seamount	Anemone, 2014	Aquificae_27	NA	Aquificae Aquificae	85.61	5.76	7.57e-07
Axial Seamount	Anemone, 2014	Aquificae_31	NA	Aquificae Aquificae	90.65	2.88	2.96e-07
Axial Seamount	Anemone, 2014	Aquificae_36	NA	Aquificae Aquificae	91.37	2.16	2.28e-07
Axial Seamount	Anemone, 2014	Betaproteobacteria_40	NA	Proteobacteria Betaproteobacteria	96.4	0.72	1.86e-07
Axial Seamount	Anemone, 2014	Epsilonbacteraeota_26	NA	Epsilonbacteraeota	92.09	6.47	3.81e-07
Axial Seamount	Anemone, 2014	Epsilonbacteraeota_34b	NA	Epsilonbacteraeota	76.98	2.88	3.86e-07
Axial Seamount	Anemone, 2014	Gammaproteobacteria_13	NA	Proteobacteria Gammaproteobacteria	94.96	8.63	2.51e-07
Axial Seamount	Anemone, 2014	Gammaproteobacteria_15b	NA	Proteobacteria Gammaproteobacteria	85.61	5.76	1.31e-07
Axial Seamount	Anemone, 2014	Gammaproteobacteria_20	NA	Proteobacteria Gammaproteobacteria	73.38	2.16	2.76e-07
Axial Seamount	Anemone, 2014	Gammaproteobacteria_30	NA	Proteobacteria Gammaproteobacteria	89.21	4.32	2.02e-07
Axial Seamount	Anemone, 2014	Verrucomicrobiae_14	NA	Verrucomicrobia Verrucomicrobiae	94.24	5.76	2.1e-07
Axial Seamount	Anemone, 2015	Actinobacteria_27	NA	Actinobacteria Actinobacteria	94.24	5.04	8.49e-07
Axial Seamount	Anemone, 2015	Deltaproteobacteria_31	NA	Proteobacteria Deltaproteobacteria	92.81	3.6	4.84e-07
Axial Seamount	Anemone, 2015	Sphingobacteria_43	NA	Bacteroidetes Sphingobacteria	90.65	2.16	5.84e-07
Axial Seamount	Anemone, 2015	Thermoplasmata_62	NA	Euryarchaeota Thermoplasmata	96.3	4.94	6.54e-07
Axial Seamount	AnemonePlume, 2015	Flavobacteriia_41	NA	Bacteroidetes Flavobacteriia	95.68	0.72	1.9e-06
Axial Seamount	AnemonePlume, 2015	Gammaproteobacteria_10	NA	Proteobacteria Gammaproteobacteria	75.54	7.19	3.55e-07
Axial Seamount	AnemonePlume, 2015	Gammaproteobacteria_16	NA	Proteobacteria Gammaproteobacteria	74.1	7.19	2.22e-07
Axial Seamount	AnemonePlume, 2015	Gammaproteobacteria_35	NA	Proteobacteria Gammaproteobacteria	95.68	7.19	4.8e-06
Axial Seamount	AnemonePlume, 2015	Sphingobacteria_39	NA	Bacteroidetes Sphingobacteria	90.65	5.04	4.67e-07
Axial Seamount	Background, 2015	Gammaproteobacteria_27	NA	Proteobacteria Gammaproteobacteria	83.45	4.32	7.47e-07
Axial Seamount	Background, 2015	Gammaproteobacteria_29	NA	Proteobacteria Gammaproteobacteria	94.24	2.16	6.39e-07
Axial Seamount	Dependable, 2013	Actinobacteria_23	NA	Actinobacteria Actinobacteria	92.09	6.47	2.29e-07
Axial Seamount	Dependable, 2013	Archaeoglobi_32	NA	Euryarchaeota Archaeoglobi	70.99	6.79	7.37e-08
Axial Seamount	Dependable, 2013	Deltaproteobacteria_42	NA	Proteobacteria Deltaproteobacteria	99.28	10.07	1.74e-07
Axial Seamount	Dependable, 2013	Gammaproteobacteria_34	NA	Proteobacteria Gammaproteobacteria	82.01	7.91	1.07e-07
Axial Seamount	Dependable, 2013	Sphingobacteria_41	NA	Bacteroidetes Sphingobacteria	79.86	1.44	1.46e-07
Axial Seamount	ElGuapo, 2013	Archaeoglobi_46	NA	Euryarchaeota Archaeoglobi	70.99	9.26	6.05e-08
Axial Seamount	ElGuapo, 2013	Epsilonbacteraeota_39	NA	Epsilonbacteraeota	85.61	5.76	1.12e-07
Axial Seamount	ElGuapo, 2013	Epsilonbacteraeota_50	NA	Epsilonbacteraeota	79.86	4.32	8.49e-08
Axial Seamount	ElGuapo, 2013	Epsilonbacteraeota_52	NA	Epsilonbacteraeota	93.53	0.72	9.85e-08
Axial Seamount	ElGuapo, 2013	Flavobacteriia_65	NA	Bacteroidetes Flavobacteriia	95.68	1.44	4.17e-07
Axial Seamount	ElGuapo, 2013	Gammaproteobacteria_29b	NA	Proteobacteria Gammaproteobacteria	71.94	4.32	7.41e-08
Axial Seamount	ElGuapo, 2013	Gammaproteobacteria_41	NA	Proteobacteria Gammaproteobacteria	78.42	0	6.4e-08
Axial Seamount	ElGuapo, 2013	Verrucomicrobiae_20	NA	Verrucomicrobia Verrucomicrobiae	89.21	2.88	3.83e-07
Axial Seamount	Marker113, 2013	Actinobacteria_10	NA	Actinobacteria Actinobacteria	82.01	6.47	2.59e-07
Axial Seamount	Marker113, 2013	Epsilonbacteraeota_25	NA	Epsilonbacteraeota	92.09	2.88	3.67e-07
Axial Seamount	Marker113, 2013	Epsilonbacteraeota_30	NA	Epsilonbacteraeota	95.68	4.32	5.87e-07
Axial Seamount	Marker113, 2013	Methanococci_22	NA	Euryarchaeota Methanococci	90.74	9.26	2.58e-06
Axial Seamount	Marker113, 2014	Deltaproteobacteria_14	NA	Proteobacteria Deltaproteobacteria	90.65	3.6	1.63e-07
Axial Seamount	Marker113, 2014	Deltaproteobacteria_34	NA	Proteobacteria Deltaproteobacteria	97.84	2.16	3.19e-07
Axial Seamount	Marker113, 2014	Epsilonbacteraeota_35	NA	Epsilonbacteraeota	93.53	2.88	3.15e-07
Axial Seamount	Marker113, 2014	Epsilonbacteraeota_36	NA	Epsilonbacteraeota	97.84	2.88	2.91e-07
Axial Seamount	Marker113, 2014	Epsilonbacteraeota_38b	NA	Epsilonbacteraeota	91.37	2.16	2.89e-07
Axial Seamount	Marker113, 2014	Epsilonbacteraeota_41	NA	Epsilonbacteraeota	84.17	1.44	4.96e-07
Axial Seamount	Marker113, 2014	Epsilonbacteraeota_50b	NA	Epsilonbacteraeota	97.84	0.72	5.59e-07
Axial Seamount	Marker113, 2014	Epsilonbacteraeota_9	NA	Epsilonbacteraeota	89.93	8.63	2.78e-07
Axial Seamount	Marker113, 2014	Mollicutes_42	NA	Tenericutes Mollicutes	95.68	0.72	3.5e-07
Axial Seamount	Marker113, 2015	Deltaproteobacteria_16	NA	Proteobacteria Deltaproteobacteria	72.66	8.63	2.41e-07
Axial Seamount	Marker113, 2015	Deltaproteobacteria_35	NA	Proteobacteria Deltaproteobacteria	94.96	3.6	2.66e-07
Axial Seamount	Marker113, 2015	Gammaproteobacteria_12	NA	Proteobacteria Gammaproteobacteria	88.49	9.35	3.28e-07
Axial Seamount	Marker33, 2013	Bacteroidetes_16	NA	Bacteroidetes Bacteroidetes	90.65	4.32	3.62e-07
Axial Seamount	Marker33, 2013	Deltaproteobacteria_13	NA	Proteobacteria Deltaproteobacteria	84.17	5.76	2.61e-07
Axial Seamount	Marker33, 2013	Deltaproteobacteria_7	NA	Proteobacteria Deltaproteobacteria	97.84	4.32	3.9e-07
Axial Seamount	Marker33, 2013	Epsilonbacteraeota_11	NA	Epsilonbacteraeota	90.65	7.91	7.12e-07
Axial Seamount	Marker33, 2013	Epsilonbacteraeota_21	NA	Epsilonbacteraeota	87.77	7.91	3.21e-07
Axial Seamount	Marker33, 2013	Epsilonbacteraeota_22	NA	Epsilonbacteraeota	83.45	7.19	3.83e-07
Axial Seamount	Marker33, 2013	Epsilonbacteraeota_23	NA	Epsilonbacteraeota	84.89	0.72	3.26e-07
Axial Seamount	Marker33, 2013	Epsilonbacteraeota_33	NA	Epsilonbacteraeota	96.4	3.6	5.04e-07
Axial Seamount	Marker33, 2013	Epsilonbacteraeota_34	NA	Epsilonbacteraeota	84.89	5.76	4.13e-07
Axial Seamount	Marker33, 2013	Epsilonbacteraeota_37	NA	Epsilonbacteraeota	97.12	0.72	7.25e-07
Axial Seamount	Marker33, 2013	Epsilonbacteraeota_38	NA	Epsilonbacteraeota	95.68	0	3.81e-07
Axial Seamount	Marker33, 2013	Epsilonbacteraeota_39b	NA	Epsilonbacteraeota	97.12	2.88	1.19e-06
Axial Seamount	Marker33, 2013	Gammaproteobacteria_5	NA	Proteobacteria Gammaproteobacteria	84.89	8.63	1.2e-06
Axial Seamount	Marker33, 2013	Ignavibacteria_12	NA	Ignavibacteriae Ignavibacteria	79.86	3.6	2.43e-07
Axial Seamount	Marker33, 2013	Spirochaetia_45	NA	Spirochaetes Spirochaetia	95.68	2.16	5.63e-07
Axial Seamount	Marker33, 2014	Aquificae_44	NA	Aquificae Aquificae	92.09	2.88	2.82e-07
Axial Seamount	Marker33, 2014	Archaeoglobi_48	NA	Euryarchaeota Archaeoglobi	99.38	8.64	3.46e-07
Axial Seamount	Marker33, 2014	Deltaproteobacteria_30	NA	Proteobacteria Deltaproteobacteria	85.61	1.44	5.69e-07
Axial Seamount	Marker33, 2014	Deltaproteobacteria_37	NA	Proteobacteria Deltaproteobacteria	77.7	4.32	2.25e-07
Axial Seamount	Marker33, 2014	Epsilonbacteraeota_19	NA	Epsilonbacteraeota	92.81	6.47	2.58e-06
Axial Seamount	Marker33, 2014	Epsilonbacteraeota_34c	NA	Epsilonbacteraeota	90.65	2.88	2.68e-07
Axial Seamount	Marker33, 2014	Ignavibacteria_15	NA	Ignavibacteriae Ignavibacteria	80.58	4.32	2.06e-07
Axial Seamount	Marker33, 2014	Methanococci_26	NA	Euryarchaeota Methanococci	93.21	8.02	4.24e-07
Axial Seamount	Marker33, 2015	Anaerolineae_64	NA	Chloroflexi Anaerolineae	96.4	0	3.72e-07
Axial Seamount	Marker33, 2015	Bacilli_44	NA	Firmicutes Bacilli	70.5	8.63	5.35e-07
Axial Seamount	Marker33, 2015	Calditrichae_43	NA	Calditrichaeota Calditrichae	95.68	2.16	3.36e-07
Axial Seamount	Marker33, 2015	Deltaproteobacteria_17	NA	Proteobacteria Deltaproteobacteria	79.14	4.32	2.6e-07
Axial Seamount	Marker33, 2015	Epsilonbacteraeota_53	NA	Epsilonbacteraeota	83.45	7.91	3.08e-07
Axial Seamount	Marker33, 2015	Flavobacteriia_20	NA	Bacteroidetes Flavobacteriia	84.89	3.6	2.73e-07
Axial Seamount	Marker33, 2015	Gammaproteobacteria_41b	NA	Proteobacteria Gammaproteobacteria	92.81	7.91	2.63e-07
Axial Seamount	Marker33, 2015	Ignavibacteria_47	NA	Ignavibacteriae Ignavibacteria	94.96	3.6	9.38e-07
Axial Seamount	Marker33, 2015	Ignavibacteria_56	NA	Ignavibacteriae Ignavibacteria	98.56	2.88	4.62e-07
Axial Seamount	Marker33, 2015	Spirochaetia_50	NA	Spirochaetes Spirochaetia	77.7	4.32	2.54e-07
Axial Seamount	N3area, 2013	Actinobacteria_61	NA	Actinobacteria Actinobacteria	92.81	3.6	1.18e-07
Axial Seamount	N3area, 2013	Cloacimonetes_65	NA	Cloacimonetes Cloacimonetes	99.28	2.16	2.52e-07
Axial Seamount	NorthRiftZone, 2015	Bacteroidetes_45	NA	Bacteroidetes Bacteroidetes	92.81	1.44	4.74e-07
Axial Seamount	NorthRiftZone, 2015	Bacteroidia_41	NA	Bacteroidetes Bacteroidia	94.96	2.88	9.09e-07
Axial Seamount	NorthRiftZone, 2015	Clostridia_35	NA	Firmicutes Clostridia	92.81	4.32	1.1e-06
Axial Seamount	NorthRiftZone, 2015	Deltaproteobacteria_13b	NA	Proteobacteria Deltaproteobacteria	82.73	7.19	5.64e-07
Axial Seamount	NorthRiftZone, 2015	Deltaproteobacteria_23	NA	Proteobacteria Deltaproteobacteria	92.81	10.07	4.55e-07
Axial Seamount	NorthRiftZone, 2015	Epsilonbacteraeota_50c	NA	Epsilonbacteraeota	76.26	0.72	6.68e-07
Mid-Cayman Rise	Ginger Castle, 2012	Methanococci_13b	13	Euryarchaeota Methanococci	91.98	6.79	4.45e-07
Mid-Cayman Rise	Ginger Castle, 2012	Thiotrichales_21	21	Gammaproteobacteria Thiotrichales	79.86	3.6	5.05e-07
Mid-Cayman Rise	Hot Cracks #2, 2013	Aquificales_14b	14	Aquificae Aquificales	94.24	1.44	5.02e-07
Mid-Cayman Rise	Hot Cracks #2, 2013	Desulfobacterales_26	26	Deltaproteobacteria Desulfobacterales	73.38	6.47	5.66e-07
Mid-Cayman Rise	Hot Cracks #2, 2013	Thiotrichales_33	33	Gammaproteobacteria Thiotrichales	80.58	8.63	6.07e-07
Mid-Cayman Rise	Hot Cracks #2, 2013	Thiotrichales_34	34	Gammaproteobacteria Thiotrichales	84.17	1.44	5.35e-07
Mid-Cayman Rise	Main Orifice, 2013	Aquificales_14c	14	Aquificae Aquificales	90.74	4.32	4.4e-07
Mid-Cayman Rise	Main Orifice, 2013	Aquificales_21	21	Aquificae Aquificales	75.54	2.16	4.85e-06
Mid-Cayman Rise	Main Orifice, 2013	Methanococci_7	7	Euryarchaeota Methanococci	98.15	4.32	9.29e-06
Mid-Cayman Rise	Main Orifice, 2013	Nanoarchaeales_43	43	Nanoarchaeota Nanoarchaeales	74.69	1.85	6.41e-07
Mid-Cayman Rise	Main Orifice, 2013	Sulfurovum_31	31	Epsilonbacteraeota Sulfurovum	74.82	4.32	2.96e-06
Mid-Cayman Rise	Main Orifice, 2013	Thermococci_4	4	Euryarchaeota Thermococci	71.6	3.7	8.65e-07
Mid-Cayman Rise	Main Orifice, 2013	Thermoprotei_20	20	Crenarchaeota Thermoprotei	84.57	9.26	5.6e-06
Mid-Cayman Rise	Main Orifice, 2013	Thermoprotei_23	23	Crenarchaeota Thermoprotei	86.42	7.41	1.9e-06
Mid-Cayman Rise	Old Man Tree, 2013	Aquificales_21b	21	Aquificae Aquificales	93.53	0	2.27e-06
Mid-Cayman Rise	Old Man Tree, 2013	Aquificales_24	24	Aquificae Aquificales	98.77	4.32	1.69e-06
Mid-Cayman Rise	Old Man Tree, 2013	Aquificales_33	33	Aquificae Aquificales	97.84	4.32	3.79e-06
Mid-Cayman Rise	Old Man Tree, 2013	Aquificales_40	40	Aquificae Aquificales	93.53	0	5.24e-06
Mid-Cayman Rise	Old Man Tree, 2013	Candidatus Caldiarchaeum_50	50	Thaumarchaeota Candidatus Caldiarchaeum	77.78	3.7	2.87e-07
Mid-Cayman Rise	Old Man Tree, 2013	Nanohaloarchaea_18	18	Euryarchaeota Nanohaloarchaea	77.16	3.09	3.4e-07
Mid-Cayman Rise	Old Man Tree, 2013	Pseudomonadales_3	3	Gammaproteobacteria Pseudomonadales	99.28	0.72	1.52e-06
Mid-Cayman Rise	Old Man Tree, 2013	Pseudomonadales_5	5	Gammaproteobacteria Pseudomonadales	100	5.76	3.32e-07
Mid-Cayman Rise	Old Man Tree, 2013	Sphingomonadales_4	4	Alphaproteobacteria Sphingomonadales	98.56	2.16	1.39e-06
Mid-Cayman Rise	Old Man Tree, 2013	Sulfurovum_43	43	Epsilonbacteraeota Sulfurovum	90.65	2.88	6.75e-07
Mid-Cayman Rise	Old Man Tree, 2013	Sulfurovum_45	45	Epsilonbacteraeota Sulfurovum	79.86	1.44	1.63e-06
Mid-Cayman Rise	Old Man Tree, 2013	Thermoprotei_16	16	Crenarchaeota Thermoprotei	92.59	5.56	4.73e-07
Mid-Cayman Rise	Old Man Tree, 2013	Thermoprotei_29	29	Crenarchaeota Thermoprotei	93.21	7.41	3.99e-07
Mid-Cayman Rise	Old Man Tree, 2013	Thermoprotei_32	32	Crenarchaeota Thermoprotei	90.12	8.02	1.81e-06
Mid-Cayman Rise	Old Man Tree, 2013	Thiotrichales_27	27	Gammaproteobacteria Thiotrichales	97.12	2.16	3.38e-07
Mid-Cayman Rise	Ravelin #2, 2012	Thermoprotei_4	4	Crenarchaeota Thermoprotei	72.22	7.41	2.55e-06
Mid-Cayman Rise	Ravelin #2, 2012	Thermoprotei_5	5	Crenarchaeota Thermoprotei	94.44	7.41	4.02e-06
Mid-Cayman Rise	Ravelin #2, 2012	Thiotrichales_3	3	Gammaproteobacteria Thiotrichales	99.28	0	1.48e-05
Mid-Cayman Rise	Shrimp Buttery, 2013	Alteromonadales_3	3	Gammaproteobacteria Alteromonadales	79.14	2.16	1.02e-06
Mid-Cayman Rise	Shrimp Buttery, 2013	Pseudomonadales_1	1	Gammaproteobacteria Pseudomonadales	99.28	1.44	3.13e-06
Mid-Cayman Rise	Shrimp Buttery, 2013	Sphingomonadales_2	2	Alphaproteobacteria Sphingomonadales	89.93	2.88	8.79e-07
Mid-Cayman Rise	Shrimp Gulley #2, BSM, 2012	Aquificales_14	14	Aquificae Aquificales	92.09	4.32	7.27e-07
Mid-Cayman Rise	Shrimp Gulley #2, BSM, 2012	Archaeoglobi_26	26	Euryarchaea Archaeoglobi	82.72	3.7	8.48e-07
Mid-Cayman Rise	Shrimp Gulley #2, BSM, 2012	Desulfobacterales_29	29	Deltaproteobacteria Desulfobacterales	78.42	3.6	2.07e-07
Mid-Cayman Rise	Shrimp Gulley #2, BSM, 2012	Flavobacteriales_7	7	Bacteroidetes Flavobacteriales	74.82	6.47	1.49e-06
Mid-Cayman Rise	Shrimp Gulley #2, BSM, 2012	Other Campylobacterales_12	12	Epsilonbacteraeota Other Campylobacterales	97.12	8.63	1.15e-06
Mid-Cayman Rise	Shrimp Gulley #2, BSM, 2012	Sulfurovum_37	37	Epsilonbacteraeota Sulfurovum	94.24	4.32	1.02e-05
Mid-Cayman Rise	Shrimp Hole, 2012	Bacteroidetes_37	37	Bacteroidetes Bacteroidetes	82.73	5.04	2.46e-07
Mid-Cayman Rise	Shrimp Hole, 2012	Caldilinea_115	115	Chloroflexi Caldilinea	97.12	3.6	2.83e-07
Mid-Cayman Rise	Shrimp Hole, 2012	Deltaproteobacteria NaphS2_10	10	Deltaproteobacteria Deltaproteobacteria NaphS2	97.12	2.88	2.68e-07
Mid-Cayman Rise	Shrimp Hole, 2012	Desulfobacterales_16	16	Deltaproteobacteria Desulfobacterales	83.45	3.6	1.77e-07
Mid-Cayman Rise	Shrimp Hole, 2012	Desulfobacterales_74	74	Deltaproteobacteria Desulfobacterales	82.01	5.76	3.71e-07
Mid-Cayman Rise	Shrimp Hole, 2012	Flavobacteriales_20	20	Flavobacteriia Flavobacteriales	93.53	2.16	2.59e-07
Mid-Cayman Rise	Shrimp Hole, 2012	Methanomicrobia_41	41	Euryarchaeota Methanomicrobia	91.98	9.88	1.36e-06
Mid-Cayman Rise	Shrimp Hole, 2012	Methanomicrobia_45	45	Euryarchaeota Methanomicrobia	92.59	5.56	3.57e-06
Mid-Cayman Rise	Shrimp Hole, 2012	Methanomicrobia_78	78	Euryarchaeota Methanomicrobia	75.31	2.47	3.71e-07
Mid-Cayman Rise	Shrimp Hole, 2012	Methanomicrobia_84	84	Euryarchaeota Methanomicrobia	73.46	10.49	2.68e-07
Mid-Cayman Rise	Shrimp Hole, 2012	Nanohaloarchaea_54	54	Euryarchaeota Nanohaloarchaea	73.46	4.32	6.18e-07
Mid-Cayman Rise	Shrimp Hole, 2012	Sulfurovum_13	13	Epsilonbacteraeota Sulfurovum	92.81	5.76	3.23e-07
Mid-Cayman Rise	Shrimp Hole, 2012	Sulfurovum_43b	43	Epsilonbacteraeota Sulfurovum	97.12	1.44	2.38e-06
Mid-Cayman Rise	Shrimp Hole, 2012	Thiotrichales_56	56	Gammaproteobacteria Thiotrichales	95.68	0	4.44e-07
Mid-Cayman Rise	Shrimp Hole, 2013	Clostridia_4	4	Firmicutes Clostridia	89.93	2.16	1.15e-06
Mid-Cayman Rise	Shrimp Hole, 2013	Clostridia_8	8	Firmicutes Clostridia	87.77	7.91	4.24e-06
Mid-Cayman Rise	Twin Peaks, 2013	Alteromonadales_3b	3	Gammaproteobacteria Alteromonadales	76.98	2.16	4.16e-06
Mid-Cayman Rise	Twin Peaks, 2013	Pseudomonadales_4	4	Gammaproteobacteria Pseudomonadales	99.28	0.72	1.68e-05
Mid-Cayman Rise	Twin Peaks, 2013	Sphingomonadales_5	5	Alphaproteobacteria Sphingomonadales	94.96	2.88	3.15e-06
Mid-Cayman Rise	X-19 at BV #4, BVM, 2012	Archaeoglobi_8	8	Euryarchaea Archaeoglobi	89.51	5.56	3.49e-07
Mid-Cayman Rise	X-19 at BV #4, BVM, 2012	Methanococci_13	13	Euryarchaea Methanococci	74.69	4.94	6.68e-08
Mid-Cayman Rise	X-19 at BV #4, BVM, 2012	Methanococci_69	69	Euryarchaea Methanococci	96.91	6.79	4.01e-07
Mid-Cayman Rise	X-19 at BV #4, BVM, 2012	Nautiliales_88	88	Epsilonbacteraeota Nautiliales	89.93	2.16	5.83e-07
Mid-Cayman Rise	X-19 at BV #4, BVM, 2012	Other Campylobacterales_101	101	Epsilonbacteraeota Other Campylobacterales	93.53	1.44	1.31e-06
Mid-Cayman Rise	X-19 at BV #4, BVM, 2012	Other Campylobacterales_2	2	Epsilonbacteraeota Other Campylobacterales	92.81	1.44	1.28e-07
Mid-Cayman Rise	X-19 at BV #4, BVM, 2012	Rhodobacterales_83	83	Alphaproteobacteria Rhodobacterales	84.17	12.95	5.64e-08
Mid-Cayman Rise	X-19 at BV #4, BVM, 2012	Sulfurovum_7	7	Epsilonbacteraeota Sulfurovum	90.65	5.76	1.35e-07
Mid-Cayman Rise	X-19 at BV #4, BVM, 2012	Sulfurovum_9	9	Epsilonbacteraeota Sulfurovum	75.54	4.32	8.55e-07
Mid-Cayman Rise	X-19 at BV #4, BVM, 2012	Sulfurovum_99	99	Epsilonbacteraeota Sulfurovum	92.09	2.16	1.74e-05
Mid-Cayman Rise	X-19 at BV #4, BVM, 2012	Thiotrichales_10	10	Gammaproteobacteria Thiotrichales	84.17	6.47	1.21e-07
Mid-Cayman Rise	X-19 at BV #4, BVM, 2012	Thiotrichales_43	43	Gammaproteobacteria Thiotrichales	98.56	2.16	5.36e-07
Mid-Cayman Rise	X-19 at BV #4, BVM, 2012	Thiotrichales_60	60	Gammaproteobacteria Thiotrichales	71.22	5.04	1.5e-07
Mid-Cayman Rise	X-19 at BV #4, BVM, 2012	Zetaproteobacteria_110	110	Zetaproteobacteria Zetaproteobacteria	99.28	1.44	1.6e-07
