# Supplementary material for: Diverse Viruses in Deep-Sea Hydrothermal Vent Fluids Have Restricted Dispersal across Ocean Basins
Source: mSystems. 2021 Jun 22;6(3):e00068-21. doi: 10.1128/mSystems.00068-21 (PMC8269205; doi:10.1128/mSystems.00068-21)
Supplement: TABLE S4 [file msystems.00068-21-st004.xlsx]

## Sheet: Supplementary Table 4
Region	Sample	MAG Name	Bin number (from Anderson et al., 2017)	Taxonomy	N. of VirSorter cat1	N. of VirSorter cat2	N. of VirSorter cat4	N. of VirSorter cat5	Total VirSorter sequences	Viral clusters in network
Axial Seamount	Anemone, 2013	Gammaproteobacteria_15	NA	Proteobacteria Gammaproteobacteria	0	0	0	0	0	0
Axial Seamount	Anemone, 2013	Verrucomicrobiae_19	NA	Verrucomicrobia Verrucomicrobiae	0	1	0	0	1	0
Axial Seamount	Anemone, 2013	Epsilonbacteraeota_28	NA	Epsilonbacteraeota	0	0	0	0	0	0
Axial Seamount	Anemone, 2013	Clostridia_36	NA	Firmicutes Clostridia	0	0	0	0	0	0
Axial Seamount	Anemone, 2013	Aquificae_43	NA	Aquificae Aquificae	0	0	0	0	0	12
Axial Seamount	Anemone, 2013	Aquificae_48	NA	Aquificae Aquificae	0	0	0	0	0	0
Axial Seamount	Anemone, 2014	Gammaproteobacteria_13	NA	Proteobacteria Gammaproteobacteria	0	1	0	0	1	0
Axial Seamount	Anemone, 2014	Verrucomicrobiae_14	NA	Verrucomicrobia Verrucomicrobiae	0	0	0	0	0	0
Axial Seamount	Anemone, 2014	Gammaproteobacteria_15b	NA	Proteobacteria Gammaproteobacteria	0	0	0	0	0	0
Axial Seamount	Anemone, 2014	Gammaproteobacteria_20	NA	Proteobacteria Gammaproteobacteria	0	0	0	0	0	0
Axial Seamount	Anemone, 2014	Epsilonbacteraeota_26	NA	Epsilonbacteraeota	0	0	0	0	0	0
Axial Seamount	Anemone, 2014	Aquificae_27	NA	Aquificae Aquificae	0	0	0	0	0	15
Axial Seamount	Anemone, 2014	Gammaproteobacteria_30	NA	Proteobacteria Gammaproteobacteria	0	0	0	0	0	0
Axial Seamount	Anemone, 2014	Aquificae_31	NA	Aquificae Aquificae	0	0	0	0	0	7
Axial Seamount	Anemone, 2014	Epsilonbacteraeota_34b	NA	Epsilonbacteraeota	0	0	0	0	0	0
Axial Seamount	Anemone, 2014	Aquificae_36	NA	Aquificae Aquificae	0	1	0	0	1	0
Axial Seamount	Anemone, 2014	Betaproteobacteria_40	NA	Proteobacteria Betaproteobacteria	0	1	0	0	1	0
Axial Seamount	Anemone, 2015	Actinobacteria_27	NA	Actinobacteria Actinobacteria	0	2	0	0	2	0
Axial Seamount	Anemone, 2015	Deltaproteobacteria_31	NA	Proteobacteria Deltaproteobacteria	0	2	0	0	2	0
Axial Seamount	Anemone, 2015	Sphingobacteria_43	NA	Bacteroidetes Sphingobacteria	0	0	0	0	0	0
Axial Seamount	Anemone, 2015	Thermoplasmata_62	NA	Euryarchaeota Thermoplasmata	0	0	0	1	1	0
Axial Seamount	AnemonePlume, 2015	Gammaproteobacteria_10	NA	Proteobacteria Gammaproteobacteria	0	0	0	0	0	0
Axial Seamount	AnemonePlume, 2015	Gammaproteobacteria_16	NA	Proteobacteria Gammaproteobacteria	0	0	0	0	0	0
Axial Seamount	AnemonePlume, 2015	Gammaproteobacteria_35	NA	Proteobacteria Gammaproteobacteria	4	5	0	0	9	0
Axial Seamount	AnemonePlume, 2015	Sphingobacteria_39	NA	Bacteroidetes Sphingobacteria	0	0	0	0	0	0
Axial Seamount	AnemonePlume, 2015	Flavobacteriia_41	NA	Bacteroidetes Flavobacteriia	0	2	0	0	2	0
Axial Seamount	Background, 2015	Gammaproteobacteria_27	NA	Proteobacteria Gammaproteobacteria	1	1	0	1	3	0
Axial Seamount	Background, 2015	Gammaproteobacteria_29	NA	Proteobacteria Gammaproteobacteria	1	1	0	1	3	0
Axial Seamount	Dependable, 2013	Actinobacteria_23	NA	Actinobacteria Actinobacteria	0	0	0	0	0	0
Axial Seamount	Dependable, 2013	Archaeoglobi_32	NA	Euryarchaeota Archaeoglobi	1	0	0	0	1	0
Axial Seamount	Dependable, 2013	Gammaproteobacteria_34	NA	Proteobacteria Gammaproteobacteria	0	0	0	0	0	0
Axial Seamount	Dependable, 2013	Sphingobacteria_41	NA	Bacteroidetes Sphingobacteria	0	0	0	0	0	0
Axial Seamount	Dependable, 2013	Deltaproteobacteria_42	NA	Proteobacteria Deltaproteobacteria	0	1	0	0	1	0
Axial Seamount	ElGuapo, 2013	Verrucomicrobiae_20	NA	Verrucomicrobia Verrucomicrobiae	0	0	0	0	0	0
Axial Seamount	ElGuapo, 2013	Gammaproteobacteria_29b	NA	Proteobacteria Gammaproteobacteria	0	0	0	0	0	0
Axial Seamount	ElGuapo, 2013	Epsilonbacteraeota_39	NA	Epsilonbacteraeota	0	0	0	0	0	0
Axial Seamount	ElGuapo, 2013	Gammaproteobacteria_41	NA	Proteobacteria Gammaproteobacteria	0	1	0	0	1	0
Axial Seamount	ElGuapo, 2013	Archaeoglobi_46	NA	Euryarchaeota Archaeoglobi	0	0	0	0	0	0
Axial Seamount	ElGuapo, 2013	Epsilonbacteraeota_50	NA	Epsilonbacteraeota	1	4	0	0	5	3
Axial Seamount	ElGuapo, 2013	Epsilonbacteraeota_52	NA	Epsilonbacteraeota	0	0	0	0	0	0
Axial Seamount	ElGuapo, 2013	Flavobacteriia_65	NA	Bacteroidetes Flavobacteriia	5	18	0	0	23	0
Axial Seamount	Marker113, 2013	Actinobacteria_10	NA	Actinobacteria Actinobacteria	0	0	0	0	0	0
Axial Seamount	Marker113, 2013	Methanococci_22	NA	Euryarchaeota Methanococci	0	1	0	0	1	0
Axial Seamount	Marker113, 2013	Epsilonbacteraeota_25	NA	Epsilonbacteraeota	0	0	0	0	0	0
Axial Seamount	Marker113, 2013	Epsilonbacteraeota_30	NA	Epsilonbacteraeota	0	1	0	1	2	6
Axial Seamount	Marker113, 2014	Epsilonbacteraeota_9	NA	Epsilonbacteraeota	0	1	0	0	1	0
Axial Seamount	Marker113, 2014	Deltaproteobacteria_14	NA	Proteobacteria Deltaproteobacteria	1	3	0	0	4	0
Axial Seamount	Marker113, 2014	Deltaproteobacteria_34	NA	Proteobacteria Deltaproteobacteria	0	1	0	0	1	2
Axial Seamount	Marker113, 2014	Epsilonbacteraeota_35	NA	Epsilonbacteraeota	0	1	0	0	1	0
Axial Seamount	Marker113, 2014	Epsilonbacteraeota_36	NA	Epsilonbacteraeota	0	0	0	0	0	5
Axial Seamount	Marker113, 2014	Epsilonbacteraeota_38b	NA	Epsilonbacteraeota	0	3	0	0	3	4
Axial Seamount	Marker113, 2014	Epsilonbacteraeota_41	NA	Epsilonbacteraeota	0	1	0	0	1	4
Axial Seamount	Marker113, 2014	Mollicutes_42	NA	Tenericutes Mollicutes	0	1	0	0	1	0
Axial Seamount	Marker113, 2014	Epsilonbacteraeota_50b	NA	Epsilonbacteraeota	0	0	0	0	0	0
Axial Seamount	Marker113, 2015	Gammaproteobacteria_12	NA	Proteobacteria Gammaproteobacteria	0	2	0	0	2	0
Axial Seamount	Marker113, 2015	Deltaproteobacteria_16	NA	Proteobacteria Deltaproteobacteria	0	0	0	0	0	0
Axial Seamount	Marker113, 2015	Deltaproteobacteria_35	NA	Proteobacteria Deltaproteobacteria	0	1	0	0	1	2
Axial Seamount	Marker33, 2013	Gammaproteobacteria_5	NA	Proteobacteria Gammaproteobacteria	0	0	0	0	0	0
Axial Seamount	Marker33, 2013	Deltaproteobacteria_7	NA	Proteobacteria Deltaproteobacteria	0	1	0	0	1	0
Axial Seamount	Marker33, 2013	Epsilonbacteraeota_11	NA	Epsilonbacteraeota	0	1	0	0	1	1
Axial Seamount	Marker33, 2013	Ignavibacteria_12	NA	Ignavibacteriae Ignavibacteria	0	1	0	0	1	0
Axial Seamount	Marker33, 2013	Deltaproteobacteria_13	NA	Proteobacteria Deltaproteobacteria	0	0	0	0	0	0
Axial Seamount	Marker33, 2013	Bacteroidetes_16	NA	Bacteroidetes Bacteroidetes	0	0	0	0	0	2
Axial Seamount	Marker33, 2013	Epsilonbacteraeota_21	NA	Epsilonbacteraeota	0	1	0	0	1	0
Axial Seamount	Marker33, 2013	Epsilonbacteraeota_22	NA	Epsilonbacteraeota	0	0	0	0	0	0
Axial Seamount	Marker33, 2013	Epsilonbacteraeota_23	NA	Epsilonbacteraeota	0	0	0	0	0	2
Axial Seamount	Marker33, 2013	Epsilonbacteraeota_33	NA	Epsilonbacteraeota	0	0	0	0	0	0
Axial Seamount	Marker33, 2013	Epsilonbacteraeota_34	NA	Epsilonbacteraeota	0	0	0	0	0	0
Axial Seamount	Marker33, 2013	Epsilonbacteraeota_37	NA	Epsilonbacteraeota	0	0	0	0	0	0
Axial Seamount	Marker33, 2013	Epsilonbacteraeota_38	NA	Epsilonbacteraeota	0	0	0	0	0	0
Axial Seamount	Marker33, 2013	Epsilonbacteraeota_39b	NA	Epsilonbacteraeota	0	1	0	0	1	0
Axial Seamount	Marker33, 2013	Spirochaetia_45	NA	Spirochaetes Spirochaetia	0	0	0	0	0	0
Axial Seamount	Marker33, 2014	Ignavibacteria_15	NA	Ignavibacteriae Ignavibacteria	0	1	0	0	1	11
Axial Seamount	Marker33, 2014	Epsilonbacteraeota_19	NA	Epsilonbacteraeota	0	1	0	0	1	4
Axial Seamount	Marker33, 2014	Methanococci_26	NA	Euryarchaeota Methanococci	0	0	0	0	0	0
Axial Seamount	Marker33, 2014	Deltaproteobacteria_30	NA	Proteobacteria Deltaproteobacteria	0	1	0	0	1	0
Axial Seamount	Marker33, 2014	Epsilonbacteraeota_34c	NA	Epsilonbacteraeota	0	0	0	0	0	0
Axial Seamount	Marker33, 2014	Deltaproteobacteria_37	NA	Proteobacteria Deltaproteobacteria	0	0	0	0	0	0
Axial Seamount	Marker33, 2014	Aquificae_44	NA	Aquificae Aquificae	0	0	0	0	0	0
Axial Seamount	Marker33, 2014	Archaeoglobi_48	NA	Euryarchaeota Archaeoglobi	0	0	0	0	0	0
Axial Seamount	Marker33, 2015	Deltaproteobacteria_17	NA	Proteobacteria Deltaproteobacteria	0	0	0	0	0	0
Axial Seamount	Marker33, 2015	Flavobacteriia_20	NA	Bacteroidetes Flavobacteriia	0	1	0	0	1	0
Axial Seamount	Marker33, 2015	Gammaproteobacteria_41b	NA	Proteobacteria Gammaproteobacteria	2	3	0	0	5	0
Axial Seamount	Marker33, 2015	Calditrichae_43	NA	Calditrichaeota Calditrichae	0	0	0	0	0	0
Axial Seamount	Marker33, 2015	Bacilli_44	NA	Firmicutes Bacilli	0	2	0	1	3	15
Axial Seamount	Marker33, 2015	Ignavibacteria_47	NA	Ignavibacteriae Ignavibacteria	0	0	0	0	0	0
Axial Seamount	Marker33, 2015	Spirochaetia_50	NA	Spirochaetes Spirochaetia	0	0	0	0	0	0
Axial Seamount	Marker33, 2015	Epsilonbacteraeota_53	NA	Epsilonbacteraeota	0	0	0	0	0	0
Axial Seamount	Marker33, 2015	Ignavibacteria_56	NA	Ignavibacteriae Ignavibacteria	0	0	0	1	1	0
Axial Seamount	Marker33, 2015	Anaerolineae_64	NA	Chloroflexi Anaerolineae	0	1	0	0	1	0
Axial Seamount	N3area, 2013	Actinobacteria_61	NA	Actinobacteria Actinobacteria	0	0	0	0	0	0
Axial Seamount	N3area, 2013	Cloacimonetes_65	NA	Cloacimonetes Cloacimonetes	0	0	0	0	0	0
Axial Seamount	NorthRiftZone, 2015	Deltaproteobacteria_13b	NA	Proteobacteria Deltaproteobacteria	0	0	0	0	0	0
Axial Seamount	NorthRiftZone, 2015	Deltaproteobacteria_23	NA	Proteobacteria Deltaproteobacteria	0	0	0	0	0	0
Axial Seamount	NorthRiftZone, 2015	Clostridia_35	NA	Firmicutes Clostridia	0	0	0	0	0	9
Axial Seamount	NorthRiftZone, 2015	Bacteroidia_41	NA	Bacteroidetes Bacteroidia	0	0	0	0	0	0
Axial Seamount	NorthRiftZone, 2015	Bacteroidetes_45	NA	Bacteroidetes Bacteroidetes	0	4	0	0	4	1
Axial Seamount	NorthRiftZone, 2015	Epsilonbacteraeota_50c	NA	Epsilonbacteraeota	0	0	0	0	0	0
Mid-Cayman Rise	Ginger Castle, 2012	Methanococci_13b	13	Euryarchaeota Methanococci	0	0	0	0	0	0
Mid-Cayman Rise	Ginger Castle, 2012	Thiotrichales_21	21	Gammaproteobacteria Thiotrichales	0	0	0	0	0	0
Mid-Cayman Rise	Hot Cracks #2, 2013	Aquificales_14b	14	Aquificae Aquificales	0	0	0	0	0	0
Mid-Cayman Rise	Hot Cracks #2, 2013	Desulfobacterales_26	26	Deltaproteobacteria Desulfobacterales	0	1	0	0	1	0
Mid-Cayman Rise	Hot Cracks #2, 2013	Thiotrichales_33	33	Gammaproteobacteria Thiotrichales	0	0	0	0	0	0
Mid-Cayman Rise	Hot Cracks #2, 2013	Thiotrichales_34	34	Gammaproteobacteria Thiotrichales	0	0	0	0	0	8
Mid-Cayman Rise	Main Orifice, 2013	Thermococci_4	4	Euryarchaeota Thermococci	0	1	0	0	1	0
Mid-Cayman Rise	Main Orifice, 2013	Methanococci_7	7	Euryarchaeota Methanococci	0	0	0	0	0	0
Mid-Cayman Rise	Main Orifice, 2013	Aquificales_14c	14	Aquificae Aquificales	0	0	0	0	0	0
Mid-Cayman Rise	Main Orifice, 2013	Thermoprotei_20	20	Crenarchaeota Thermoprotei	0	0	0	0	0	0
Mid-Cayman Rise	Main Orifice, 2013	Aquificales_21	21	Aquificae Aquificales	0	0	0	0	0	0
Mid-Cayman Rise	Main Orifice, 2013	Thermoprotei_23	23	Crenarchaeota Thermoprotei	0	0	0	0	0	0
Mid-Cayman Rise	Main Orifice, 2013	Sulfurovum_31	31	Epsilonbacteraeota Sulfurovum	0	0	0	0	0	5
Mid-Cayman Rise	Main Orifice, 2013	Nanoarchaeales_43	43	Nanoarchaeota Nanoarchaeales	0	0	0	0	0	0
Mid-Cayman Rise	Old Man Tree, 2013	Pseudomonadales_3	3	Gammaproteobacteria Pseudomonadales	0	2	0	1	3	0
Mid-Cayman Rise	Old Man Tree, 2013	Sphingomonadales_4	4	Alphaproteobacteria Sphingomonadales	5	2	0	2	9	0
Mid-Cayman Rise	Old Man Tree, 2013	Pseudomonadales_5	5	Gammaproteobacteria Pseudomonadales	0	1	0	1	2	0
Mid-Cayman Rise	Old Man Tree, 2013	Thermoprotei_16	16	Crenarchaeota Thermoprotei	0	0	0	0	0	0
Mid-Cayman Rise	Old Man Tree, 2013	Nanohaloarchaea_18	18	Euryarchaeota Nanohaloarchaea	0	0	0	0	0	0
Mid-Cayman Rise	Old Man Tree, 2013	Aquificales_21b	21	Aquificae Aquificales	0	0	0	0	0	0
Mid-Cayman Rise	Old Man Tree, 2013	Aquificales_24	24	Aquificae Aquificales	0	0	0	0	0	0
Mid-Cayman Rise	Old Man Tree, 2013	Thiotrichales_27	27	Gammaproteobacteria Thiotrichales	0	1	0	0	1	0
Mid-Cayman Rise	Old Man Tree, 2013	Thermoprotei_29	29	Crenarchaeota Thermoprotei	0	0	0	0	0	0
Mid-Cayman Rise	Old Man Tree, 2013	Thermoprotei_32	32	Crenarchaeota Thermoprotei	0	0	0	0	0	0
Mid-Cayman Rise	Old Man Tree, 2013	Aquificales_33	33	Aquificae Aquificales	0	1	0	0	1	0
Mid-Cayman Rise	Old Man Tree, 2013	Aquificales_40	40	Aquificae Aquificales	0	0	0	0	0	0
Mid-Cayman Rise	Old Man Tree, 2013	Sulfurovum_43	43	Epsilonbacteraeota Sulfurovum	0	0	0	0	0	0
Mid-Cayman Rise	Old Man Tree, 2013	Sulfurovum_45	45	Epsilonbacteraeota Sulfurovum	0	1	0	0	1	1
Mid-Cayman Rise	Old Man Tree, 2013	Candidatus Caldiarchaeum_50	50	Thaumarchaeota Candidatus Caldiarchaeum	0	0	0	0	0	0
Mid-Cayman Rise	Ravelin #2, 2012	Thiotrichales_3	3	Gammaproteobacteria Thiotrichales	0	0	0	0	0	0
Mid-Cayman Rise	Ravelin #2, 2012	Thermoprotei_4	4	Crenarchaeota Thermoprotei	0	0	0	0	0	0
Mid-Cayman Rise	Ravelin #2, 2012	Thermoprotei_5	5	Crenarchaeota Thermoprotei	0	0	0	0	0	0
Mid-Cayman Rise	Shrimp Buttery, 2013	Pseudomonadales_1	1	Gammaproteobacteria Pseudomonadales	0	2	0	0	2	0
Mid-Cayman Rise	Shrimp Buttery, 2013	Sphingomonadales_2	2	Alphaproteobacteria Sphingomonadales	5	3	0	0	8	0
Mid-Cayman Rise	Shrimp Buttery, 2013	Alteromonadales_3	3	Gammaproteobacteria Alteromonadales	0	0	0	0	0	0
Mid-Cayman Rise	Shrimp Gulley #2, BSM, 2012	Flavobacteriales_7	7	Bacteroidetes Flavobacteriales	0	0	0	0	0	0
Mid-Cayman Rise	Shrimp Gulley #2, BSM, 2012	Other Campylobacterales_12	12	Epsilonbacteraeota Other Campylobacterales	0	4	0	0	4	20
Mid-Cayman Rise	Shrimp Gulley #2, BSM, 2012	Aquificales_14	14	Aquifica Aquificales	0	0	0	0	0	0
Mid-Cayman Rise	Shrimp Gulley #2, BSM, 2012	Archaeoglobi_26	26	Euryarchaea Archaeoglobi	0	1	0	0	1	0
Mid-Cayman Rise	Shrimp Gulley #2, BSM, 2012	Desulfobacterales_29	29	Deltaproteobacteria Desulfobacterales	0	3	0	0	3	15
Mid-Cayman Rise	Shrimp Gulley #2, BSM, 2012	Sulfurovum_37	37	Epsilonbacteraeota Sulfurovum	0	0	0	0	0	2
Mid-Cayman Rise	Shrimp Hole, 2012	Deltaproteobacteria NaphS2_10	10	Deltaproteobacteria Deltaproteobacteria NaphS2	0	0	0	0	0	0
Mid-Cayman Rise	Shrimp Hole, 2012	Sulfurovum_13	13	Epsilonbacteraeota Sulfurovum	0	2	0	0	2	1
Mid-Cayman Rise	Shrimp Hole, 2012	Desulfobacterales_16	16	Deltaproteobacteria Desulfobacterales	0	0	0	0	0	0
Mid-Cayman Rise	Shrimp Hole, 2012	Flavobacteriales_20	20	Flavobacteriia Flavobacteriales	0	0	0	0	0	0
Mid-Cayman Rise	Shrimp Hole, 2012	Bacteroidetes_37	37	Bacteroidetes Bacteroidetes	0	0	0	0	0	0
Mid-Cayman Rise	Shrimp Hole, 2012	Methanomicrobia_41	41	Euryarchaeota Methanomicrobia	0	1	0	0	1	35
Mid-Cayman Rise	Shrimp Hole, 2012	Sulfurovum_43b	43	Epsilonbacteraeota Sulfurovum	0	0	0	0	0	0
Mid-Cayman Rise	Shrimp Hole, 2012	Methanomicrobia_45	45	Euryarchaeota Methanomicrobia	0	0	0	0	0	1
Mid-Cayman Rise	Shrimp Hole, 2012	Nanohaloarchaea_54	54	Euryarchaeota Nanohaloarchaea	0	0	0	0	0	0
Mid-Cayman Rise	Shrimp Hole, 2012	Thiotrichales_56	56	Gammaproteobacteria Thiotrichales	0	0	0	0	0	0
Mid-Cayman Rise	Shrimp Hole, 2012	Desulfobacterales_74	74	Deltaproteobacteria Desulfobacterales	0	1	0	0	1	3
Mid-Cayman Rise	Shrimp Hole, 2012	Methanomicrobia_78	78	Euryarchaeota Methanomicrobia	0	2	0	1	3	0
Mid-Cayman Rise	Shrimp Hole, 2012	Methanomicrobia_84	84	Euryarchaeota Methanomicrobia	0	0	0	0	0	10
Mid-Cayman Rise	Shrimp Hole, 2012	Caldilinea_115	115	Chloroflexi Caldilinea	0	0	0	0	0	0
Mid-Cayman Rise	Shrimp Hole, 2013	Clostridia_4	4	Firmicutes Clostridia	0	2	0	0	2	0
Mid-Cayman Rise	Shrimp Hole, 2013	Clostridia_8	8	Firmicutes Clostridia	0	1	0	0	1	1
Mid-Cayman Rise	Twin Peaks, 2013	Alteromonadales_3b	3	Gammaproteobacteria Alteromonadales	0	1	0	0	1	0
Mid-Cayman Rise	Twin Peaks, 2013	Pseudomonadales_4	4	Gammaproteobacteria Pseudomonadales	0	2	0	0	2	0
Mid-Cayman Rise	Twin Peaks, 2013	Sphingomonadales_5	5	Alphaproteobacteria Sphingomonadales	5	4	0	1	10	0
Mid-Cayman Rise	X-19 at BV #4, BVM, 2012	Other Campylobacterales_2	2	Epsilonbacteraeota Other Campylobacterales	0	0	0	0	0	0
Mid-Cayman Rise	X-19 at BV #4, BVM, 2012	Sulfurovum_7	7	Epsilonbacteraeota Sulfurovum	0	0	0	0	0	0
Mid-Cayman Rise	X-19 at BV #4, BVM, 2012	Archaeoglobi_8	8	Euryarchaea Archaeoglobi	0	1	0	1	2	1
Mid-Cayman Rise	X-19 at BV #4, BVM, 2012	Sulfurovum_9	9	Epsilonbacteraeota Sulfurovum	0	0	0	0	0	0
Mid-Cayman Rise	X-19 at BV #4, BVM, 2012	Thiotrichales_10	10	Gammaproteobacteria Thiotrichales	0	0	0	0	0	0
Mid-Cayman Rise	X-19 at BV #4, BVM, 2012	Methanococci_13	13	Euryarchaea Methanococci	0	1	0	0	1	0
Mid-Cayman Rise	X-19 at BV #4, BVM, 2012	Thiotrichales_43	43	Gammaproteobacteria Thiotrichales	0	0	0	0	0	5
Mid-Cayman Rise	X-19 at BV #4, BVM, 2012	Thiotrichales_60	60	Gammaproteobacteria Thiotrichales	0	1	0	0	1	0
Mid-Cayman Rise	X-19 at BV #4, BVM, 2012	Methanococci_69	69	Euryarchaea Methanococci	1	5	0	0	6	0
Mid-Cayman Rise	X-19 at BV #4, BVM, 2012	Rhodobacterales_83	83	Alphaproteobacteria Rhodobacterales	2	2	0	0	4	0
Mid-Cayman Rise	X-19 at BV #4, BVM, 2012	Nautiliales_88	88	Epsilonbacteraeota Nautiliales	0	0	0	0	0	0
Mid-Cayman Rise	X-19 at BV #4, BVM, 2012	Sulfurovum_99	99	Epsilonbacteraeota Sulfurovum	0	0	0	0	0	18
Mid-Cayman Rise	X-19 at BV #4, BVM, 2012	Other Campylobacterales_101	101	Epsilonbacteraeota Other Campylobacterales	0	0	0	0	0	1
Mid-Cayman Rise	X-19 at BV #4, BVM, 2012	Zetaproteobacteria_110	110	Zetaproteobacteria Zetaproteobacteria	0	3	0	0	3	0
